# Supplementary material for: New Horizons in Probiotics: Unraveling the Potential of Edible Microbial Polysaccharides through In Vitro Digestion Models
Source: Foods. 2024 Feb 26;13(5):713. doi: 10.3390/foods13050713 (PMC10931329; doi:10.3390/foods13050713)
Supplement: Supplementary file 1 [file foods-13-00713-s001.zip]

Archive with 1 entries (1 files):
- foods-2861734-supplementary.pdf
